# Supplementary material for: Maternal high-fat diet in mice induces cerebrovascular, microglial and long-term behavioural alterations in offspring
Source: Commun Biol. 2022 Jan 11;5:26. doi: 10.1038/s42003-021-02947-9 (PMC8752761; doi:10.1038/s42003-021-02947-9)
Supplement: Supplementary file 4 — Supplementary Data 1 [file 42003_2021_2947_MOESM4_ESM.xlsx]

## Sheet: Supplementary data 1
Supplementary Table 1. Summary of ANOVAs test to assess Diet and Sex main effects as well as Diet*Sex interaction effect of 2D and 3D analyses of the neurovascular unit data. For each data, Mean ± SEM are giving each group of offspring. F and P value are given for main and interactions effects (n=5-6 animals/diet/sex, 2-3 sections). ♂: male, ♀: female, a.u.: arbitrary unit, CD: control diet, mHFD…
Parameters			Mean ± SEM	F	P
Whole cortex	Blood vessels	Vessel length (mm/mm3)	♂-CD: 1.672 ± 0.048	Diet*Sex: 1.900	Diet*Sex: 0.1860
			♂-mHFD: 1.997 ± 0.047	Sex: 3.095	Sex: 0.0965
			♀-CD: 1.647 ± 0.088	Diet: 14.06	Diet: 0.0016 **
			♀-mHFD: 1.798 ± 0.067
		Number of branching points (/mm3)	♂-CD: 2.950 ± 0.161	Diet*Sex: 1.193	Diet*Sex: 0.2900
			♂-mHFD: 4.040 ± 0.179	Sex: 1.122	Sex: 0.3044
			♀-CD: 3.393 ± 0.217	Diet: 17.63	Diet: 0.0006***
			♀-mHFD: 4.033 ± 0.265
		Tortuosity index (a.u.)	♂-CD: 1.791 ± 0.027	Diet*Sex: 0.3285	Diet*Sex: 0.5740
			♂-mHFD: 1.832 ± 0.027	Sex: 0.7602	Sex: 0.3954
			♀-CD: 1.784 ± 0.011	Diet: 1.550	Diet: 0.2301
			♀-mHFD: 1.799 ± 0.018
	Pericytes	Length coverage (mm)	♂-CD: 0.404 ± 0.063	Diet*Sex: 0.4108	Diet*Sex: 0.5301
			♂-mHFD: 0.370 ± 0.033	Sex: 0.9169	Sex: 0.3517
			♀-CD: 0.506 ± 0.097	Diet: 1.381	Diet: 0.2562
			♀-mHFD: 0.390 ± 0.042
		Volume coverage	♂-CD: 0.293 ± 0.046	Diet*Sex: 0.4603	Diet*Sex: 0.5066
			♂-mHFD: 0.269 ± 0.023	Sex: 1.189	Sex: 0.2907
			♀-CD: 0.377 ± 0.073	Diet: 1.393	Diet: 0.2542
			♀-mHFD: 0.289 ± 0.032
	Microglia	Microglia density ratio (a.u.)	♂-CD: 0.929 ± 0.132	Diet*Sex: 0.7117	Diet*Sex: 0.4106
			♂-mHFD: 1.052 1 0.044	Sex: 0.5263	Sex: 0.4780
			♀-CD: 1.085 ± 0.061	Diet: 0.1563	Diet: 0.6975
			♀-mHFD: 1.040 ± 0.108
		Microglial nearest distance to blood vessel (µm)	♂-CD: 6.676 ± 0.253	Diet*Sex: 0.7873	Diet*Sex: 0.3873
			♂-mHFD: 5.853 ± 0.114	Sex: 14.94	Sex: 0.0012**
			♀-CD: 5.764 ± 0.216	Diet: 11.57	Diet: 0.0034**
			♀-mHFD: 5.282 ± 0.086
		Ratio microglia in contact with blood vessel (a.u.)	♂-CD: 0.473 ± 0.016	Diet*Sex: 0.1134	Diet*Sex: 0.7405
			♂-mHFD: 0.520 ± 0.007	Sex: 15.88	Sex: 0.0010***
			♀-CD: 0.529 ± 0.017	Diet: 10.57	Diet: 0.0047**
			♀-mHFD: 0.567 ± 0.008
		Microglial density (cell/mm2)	♂-CD: 6.542 ± 0.513	Diet*Sex: 1.228	Diet*Sex: 0.2833
			♂-mHFD: 6.682 ± 0.260	Sex: 0.2204	Sex: 0.6447
			♀-CD: 6.829 ± 0.205	Diet: 0.6360	Diet: 0.4361
			♀-mHFD: 5.972 ± 0.628
		NND (mm)	♂-CD: 24.86 ± 1.13	Diet*Sex: 2.155	Diet*Sex: 0.1603
			♂-mHFD: 23.88 ± 0.41	Sex: 0.01373	Sex: 0.9081
			♀-CD: 23.66 ± 0.37	Diet: 0.1312	Diet: 0.7217
			♀-mHFD: 25.29 ± 1.13
		Spacing index (a.u.)	♂-CD: 0.379 ± 0.005	Diet*Sex: 0.03944	Diet*Sex: 0.8449
			♂-mHFD: 0.370 ± 0.004	Sex: 1.095	Sex: 0.3100
			♀-CD: 0.374 ± 0.004	Diet: 2.705	Diet: 0.1184
			♀-mHFD: 0.363 ± 0.009
Anterior cortex	Blood vessels	Vessel length (mm/mm3)	♂-CD: 1.689 ± 0.072	Diet*Sex:0.7908	Diet*Sex:0.3863
			♂-mHFD: 2.017 ± 0.065	Sex:0.6465	Sex:0.4325
			♀-CD: 1.697 ± 0.142	Diet:5.804	Diet:0.0276*
			♀-mHFD: 1.849 ± 0.109
		Number of branching points (/mm3)	♂-CD: 3.155 ± 0.254	Diet*Sex: 1.032	Diet*Sex: 0.3238
			♂-mHFD: 4.425 ± 0.332	Sex: 0.2015	Sex: 0.6592
			♀-CD: 3.661 ± 0.416	Diet: 7.083	Diet: 0.0164*
			♀-mHFD: 4.229 ± 0.387
		Tortuosity index (a.u.)	♂-CD: 1.810 ± 0.039	Diet*Sex: 0.001931	Diet*Sex: 0.9655
			♂-mHFD: 1.839 ± 0.046	Sex: 0.6659	Sex:0.6659
			♀-CD: 1.791 ± 0.047	Diet: 0.4547	Diet:0.4547
			♀-mHFD: 1.823 ± 0.026
	Pericytes	Length coverage (mm)	♂-CD: 0.418 ± 0.050	Diet*Sex: 0.7560	Diet*Sex: 0.3967
			♂-mHFD: 0.415 ± 0.066	Sex: 0.8830	Sex: 0.3605
			♀-CD: 0.539 ± 0.096	Diet: 0.8549	Diet: 0.3681
			♀-mHFD: 0.419 ± 0.047
		Volume coverage	♂-CD: 0.306 ± 0.037	Diet*Sex: 0.7225	Diet*Sex: 0.4071
			♂-mHFD: 0.310 ± 0.051	Sex: 1.020	Sex: 0.3267
			♀-CD: 0.399 ± 0.071	Diet: 0.5795	Diet: 0.4569
			♀-mHFD: 0.318 ± 0.039
	Microglia	Microglia density ratio (a.u.)	♂-CD: 0.954 ± 1.55	Diet*Sex: 0.8436	Diet*Sex: 0.3712
			♂-mHFD: 1.053 ± 0.063	Sex: 0.01526	Sex: 0.9031
			♀-CD: 1.055 ± 0.112	Diet: 0.02011	Diet: 0.8889
			♀-mHFD: 0.920 ± 0.139
		Microglial nearest distance to blood vessel (µm)	♂-CD: 6.672 ± 0.275	Diet*Sex: 3.720	Diet*Sex: 0.0706
			♂-mHFD: 5.487 ± 0.180	Sex: 9.655	Sex: 0.0064 **
			♀-CD: 5.647 ± 0.159	Diet: 15.16	Diet: 0.0012**
			♀-mHFD: 5.247 ± 0.111
		Ratio microglia in contact with blood vessel (a.u.)	♂-CD: 0.477 ± 0.016	Diet*Sex: 2.490	Diet*Sex: 0.1330
			♂-mHFD: 0.549 ± 0.013	Sex: 9.325	Sex: 0.0072**
			♀-CD: 0.540 ± 0.015	Diet: 14.00	Diet: 0.0016**
			♀-mHFD: 0.569 ± 0.008
		Microglial density (cell/mm2)	♂-CD: 6.560 ± 0.765	Diet*Sex: 0.1449	Diet*Sex: 0.7082
			♂-mHFD: 5.955 ± 0.343	Sex: 0.2945	Sex: 0.5944
			♀-CD: 6.454 ± 0.596	Diet: 1.712	Diet: 0.2082
			♀-mHFD: 5.354 ± 0.729
		NND (mm)	♂-CD: 24.70 ± 1.43	Diet*Sex: 0.4768	Diet*Sex: 0.4992
			♂-mHFD: 24.66 ± 0.63	Sex: 0.3725	Sex: 0.5497
			♀-CD: 24.61 ± 0.98	Diet: 0.4323	Diet: 0.5196
			♀-mHFD: 26.25 ± 1.49
		Spacing index (a.u.)	♂-CD: 0.369 ± 0.011	Diet*Sex: 0.6695	Diet*Sex: 0.4245
			♂-mHFD: 0.354 ± 0.005	Sex: 0.0006887	Sex:0.9794
			♀-CD: 0.377 ± 0.010	Diet: 5.341	Diet: 0.0336*
			♀-mHFD: 0.347 ± 0.012
Parietal cortex	Blood vessels	Vessel length (mm/mm3)	♂-CD: 1.837 ± 0.040	Diet*Sex: 0.4950	Diet*Sex:0.4912
			♂-mHFD: 2.128 ± 0.024	Sex: 3.676	Sex: 0.0722
			♀-CD: 1.774 ± 0.072	Diet: 23.23	Diet: 0.0002***
			♀-mHFD: 1.990 ± 0.065
		Number of branching points (/mm3)	♂-CD: 3.225 ± 0.233	Diet*Sex: 0.006343	Diet*Sex: 0.9374
			♂-mHFD: 4.258 ± 0.144	Sex: 3.954	Sex: 0.0631
			♀-CD: 3.705 ± 0.202	Diet: 19.13	Diet:0.0004***
			♀-mHFD: 4.701 ± 0.309
		Tortuosity index (a.u.)	♂-CD: 1.809 ± 0.053	Diet*Sex: 1.811	Diet*Sex: 0.1961
			♂-mHFD: 1.866 ± 0.027	Sex: 3.609	Sex: 0.0746
			♀-CD: 1.789 ± 0.003	Diet: 0.02876	Diet: 0.8673
			♀-mHFD: 1.745 ± 0.033
	Pericytes	Length coverage (mm)	♂-CD: 0.374 ± 0.072	Diet*Sex: 0.6472	Diet*Sex: 0.4322
			♂-mHFD: 0.338 ± 0.048	Sex: 0.7686	Sex: 0.3929
			♀-CD: 0.499 ± 0.114	Diet: 1.684	Diet: 0.2117
			♀-mHFD: 0.343 ± 0.036
		Volume coverage	♂-CD: 0.269 ± 0.053	Diet*Sex: 0.8442	Diet*Sex: 0.3711
			♂-mHFD: 0.248 ± 0.031	Sex: 0.9838	Sex: 0.3352
			♀-CD: 0.374 ± 0.087	Diet: 1.718	Diet: 0.2074
			♀-mHFD: 0.252 ± 0.024
	Microglia	Microglia density ratio (a.u.)	♂-CD: 0.924 ± 0.140	Diet*Sex: 0.09519	Diet*Sex: 0.7614
			♂-mHFD: 1.003 ± 0.058	Sex: 1.841	Sex: 0.1925
			♀-CD: 1.091 ± 0.055	Diet: 0.2311	Diet: 0.6369
			♀-mHFD: 1.108 ± 0.095
		Microglial nearest distance to blood vessel (µm)	♂-CD: 5.967 ± 0.212	Diet*Sex: 0.006442	Diet*Sex: 0.9370
			♂-mHFD: 5.433 ± 0.178	Sex: 11.91	Sex: 0.0030**
			♀-CD: 5.267 ± 0.263	Diet: 7.016	Diet: 0.0169*
			♀-mHFD: 4.700 ± 0.152
		Ratio microglia in contact with blood vessel (a.u.)	♂-CD: 0.509 ± 0.019	Diet*Sex: 0.1783	Diet*Sex: 0.6781
			♂-mHFD: 0.547 ± 0.015	Sex: 8.595	Sex: 0.0093**
			♀-CD: 0.555 ± 0.024	Diet: 6.041	Diet: 0.0250*
			♀-mHFD: 0.608 ± 0.013
		Microglial density (cell/mm2)	♂-CD: 6.199 ± 0.524	Diet*Sex: 1.572	Diet*Sex: 0.2268
			♂-mHFD: 6.348 ± 0.345	Sex: 0.1273	Sex: 0.7257
			♀-CD: 6.583 ± 0.123	Diet: 0.8218	Diet: 0.3773
			♀-mHFD: 5.659 ± 0.517
		NND (mm)	♂-CD: 25.25 ± 1.06	Diet*Sex: 2.453	Diet*Sex: 0.1357
			♂-mHFD: 24.59 ± 0.58	Sex: 0.1451	Sex: 0.7080
			♀-CD: 23.66 ± 0.29	Diet: 0.5775	Diet: 0.4577
			♀-mHFD: 25.56 ± 0.92
		Spacing index (a.u.)	♂-CD: 0.380 ± 0.007	Diet*Sex: 0.009025	Diet*Sex: 0.9254
			♂-mHFD: 0.375 ± 0.005	Sex: 4.948	Sex: 0.0399*
			♀-CD: 0.367 ± 0.005	Diet: 0.9504	Diet: 0.3433
			♀-mHFD: 0.361 ± 0.007
Occipital cortex	Blood vessels	Vessel length (mm/mm3)	♂-CD: 1.489 ± 0.094	Diet*Sex: 2.959	Diet*Sex: 0.1036
			♂-mHFD: 1.846 ± 0.083	Sex: 3.746	Sex: 0.0697
			♀-CD: 1.472 ± 0.077	Diet: 7.681	Diet: 0.0131*
			♀-mHFD: 1.555 ± 0.046
		Number of branching points (/mm3)	♂-CD: 2.470 ± 0.278	Diet*Sex: 1.689	Diet*Sex: 0.2110
			♂-mHFD: 3.437 ± 0.218	Sex: 0.02679	Sex: 0.8719
			♀-CD: 2.814 ± 0.187	Diet: 7.929	Diet: 0.0119*
			♀-mHFD: 3.170 ± 0.216
		Tortuosity index (a.u.)	♂-CD: 1.754 ± 0.040	Diet*Sex: 0.04131	Diet*Sex: 0.8414
			♂-mHFD: 1.791 ± 0.059	Sex:0.4022	Sex: 0.5344
			♀-CD: 1.774 ± 0.031	Diet:1.018	Diet: 0.3271
			♀-mHFD: 1.830 ± 0.052
	Pericytes	Length coverage (mm)	♂-CD: 0.419 ± 0.073	Diet*Sex: 0.006198	Diet*Sex: 0.9382
			♂-mHFD: 0.357 ± 0.044	Sex: 0.6348	Sex: 0.4366
			♀-CD: 0.481 ± 0.091	Diet: 0.9225	Diet: 0.3503
			♀-mHFD: 0.407 ± 0.063
		Volume coverage	♂-CD: 0.304 ± 0.054	Diet*Sex: 0.005284	Diet*Sex: 0.9429
			♂-mHFD: 0.250 ± 0.030	Sex: 0.9421	Sex: 0.3453
			♀-CD: 0.359 ± 0.069	Diet: 1.255	Diet: 0.2782
			♀-mHFD: 0.297 ± 0.044
	Microglia	Microglia density ratio (a.u.)	♂-CD: 0.911 ± 0.149	Diet*Sex: 0.7910	Diet*Sex: 0.3862
			♂-mHFD: 1.095 ± 0.077	Sex: 0.7425	Sex: 0.4008
			♀-CD: 1.106 ± 0.053	Diet: 0.5711	Diet: 0.4602
			♀-mHFD: 1.092 ± 0.115
		Microglial nearest distance to blood vessel (µm)	♂-CD: 7.389 ± 0.384	Diet*Sex: 0.2072	Diet*Sex: 0.6548
			♂-mHFD: 6.640 ± 0.137	Sex: 8.763	Sex: 0.0088**
			♀-CD: 6.380 ± 0.359	Diet: 4.327	Diet: 0.0530
			♀-mHFD: 5.900 ± 0.136
		Ratio microglia in contact with blood vessel (a.u.)	♂-CD: 0.432 ± 0.020	Diet*Sex: 0.0008377	Diet*Sex:0.9772
			♂-mHFD: 0.463 ± 0.006	Sex: 12.40	Sex: 0.0026**
			♀-CD: 0.492 ± 0.021	Diet: 3.325	Diet: 0.0859
			♀-mHFD: 0.524 ± 0.016
		Microglial density (cell/mm2)	♂-CD: 6.867 ± 0.638	Diet*Sex: 1.590	Diet*Sex: 0.2244
			♂-mHFD: 7.742 ± 0.328	Sex: 0.05123	Sex: 0.8236
			♀-CD: 7.451 ± 0.284	Diet: 0.08403	Diet: 0.7754
			♀-mHFD: 6.903 ± 0.783
		NND (mm)	♂-CD: 24.63 ± 1.64	Diet*Sex: 2.414	Diet*Sex: 0.1387
			♂-mHFD: 22.38 ± 0.42	Sex: 0.01126	Sex: 0.9167
			♀-CD: 22.72 ± 0.40	Diet: 0.1599	Diet: 0.6942
			♀-mHFD: 24.04 ± 1.23
		Spacing index (a.u.)	♂-CD: 0.381 ± 0.005	Diet*Sex: 0.4983	Diet*Sex: 0.4898
			♂-mHFD: 0.382 ± 0.006	Sex: 0.4345	Sex: 0.5186
			♀-CD: 0.377 ± 0.005	Diet: 0.0005275	Diet: 0.9819
			♀-mHFD: 0.383 ± 0.012
Hippocampus	Blood vessels	Vessel length (mm/mm3)	♂-CD: 1.383 ± 1.102	Diet*Sex: 4.480	Diet*Sex: 0.0493*
			♂-mHFD: 1.646 ± 0.061	Sex: 0.9751	Sex: 0.3373
			♀-CD: 1.518 ± 0.205	Diet: 0.007500	Diet: 0.9320
			♀-mHFD: 1.275 ± 0.042
		Number of branching points (/mm3)	♂-CD: 2.238 ± 0.245	Diet*Sex: 6.118	Diet*Sex: 0.0242*
			♂-mHFD: 3.178 ± 0.270	Sex: 0.2087	Sex: 0.6536
			♀-CD: 2.886 ± 0.516	Diet: 0.2047	Diet: 0.6567
			♀-mHFD: 2.236 ± 0.169
		Tortuosity index (a.u.)	♂-CD: 1.800 ± 0.030	Diet*Sex: 2.145	Diet*Sex: 0.1613
			♂-mHFD: 1.958 ± 0.037	Sex: 0.2770	Sex: 0.6055
			♀-CD: 1.848 ± 0.056	Diet: 2.664	Diet: 0.1210
			♀-mHFD: 1.856 ± 0.075
	Pericytes	Length coverage (mm)	♂-CD: 0.401 ± 0.058	Diet*Sex: 0.7118	Diet*Sex: 0.4106
			♂-mHFD: 0.368 ± 0.048	Sex: 0.9734	Sex: 0.3377
			♀-CD: 0.410 ± 0.077	Diet: 0.07137	Diet: 0.7926
			♀-mHFD: 0.474 ± 0.041
		Volume coverage	♂-CD: 0.313 ± 0.044	Diet*Sex: 1.443	Diet*Sex: 0.2461
			♂-mHFD: 0.273 ± 0.034	Sex: 1.553	Sex: 0.2296
			♀-CD: 0.314 ± 0.052	Diet: 0.05501	Diet: 0.8174
			♀-mHFD: 0.373 ± 0.027
	Microglia	Microglia density ratio (a.u.)	♂-CD: 0.836 ± 0.099	Diet*Sex: 6.315	Diet*Sex: 0.0223*
			♂-mHFD: 1.064 ± 0.023	Sex: 1.294	Sex:0.2711
			♀-CD: 1.185 ± 0.046	Diet: 0.01648	Diet: 0.8994
			♀-mHFD: 0.932 ± 0.153
		Microglial nearest distance to blood vessel (µm)	♂-CD: 8.900 ± 0.313	Diet*Sex: 5.674	Diet*Sex: 0.0292*
			♂-mHFD: 7.650 ± 0.439	Sex: 5.799	Sex: 0.0277*
			♀-CD: 7.067 ± 0.435	Diet: 0.7814	Diet:0.3890
			♀-mHFD: 7.640 ± 0.346
		Ratio microglia in contact with blood vessel (a.u.)	♂-CD: 0.397 ± 0.017	Diet*Sex: 4.878	Diet*Sex: 0.0412*
			♂-mHFD: 0.460 ± 0.019	Sex: 5.361	Sex: 0.0333*
			♀-CD: 0.481 ± 0.020	Diet: 1.382	Diet: 0.2560
			♀-mHFD: 0.462 ± 0.018
		Microglial density (cell/mm2)	♂-CD: 5.925 ± 0.453	Diet*Sex: 6.519	Diet*Sex: 0.0206*
			♂-mHFD: 6.706 ± 0.191	Sex: 0.6792	Sex: 0.4213
			♀-CD: 6.638 ± 0.085	Diet: 0.4359	Diet: 0.5180
			♀-mHFD: 5.312 ± 0.636
		NND (mm)	♂-CD: 25.34 ± 0.88	Diet*Sex: 7.725	Diet*Sex: 0.0128*
			♂-mHFD: 23.14 ± 0.37	Sex: 0.7392	Sex: 0.4019
			♀-CD: 23.48 ± 0.32	Diet: 0.2669	Diet: 0.6121
			♀-mHFD: 26.67 ± 1.66
		Spacing index (a.u.)	♂-CD: 0.372 ± 0.009	Diet*Sex: 0.5688	Diet*Sex: 0.4610
			♂-mHFD: 0.358 ± 0.005	Sex: 0.1806	Sex: 0.6762
			♀-CD: 0.363 ± 0.006	Diet: 1.399	Diet: 0.2532
			♀-mHFD: 0.360 ± 0.008
